# Supplementary material for: Integration of Radiomic and Multi-omic Analyses Predicts Survival of Newly Diagnosed IDH1 Wild-Type Glioblastoma
Source: Cancers (Basel). 2019 Aug 10;11(8):1148. doi: 10.3390/cancers11081148 (PMC6721570; doi:10.3390/cancers11081148)
Supplement: Supplementary file 1 [file cancers-11-01148-s001.zip]

Archive with 9 entries (9 files):
- Table S1.docx
- Table S2.docx
- Table S3.xlsx
- Table S4.xlsx
- Table S5.docx
- Figure S1.png
- Figure S2.png
- Figure S3.png
- Figure S4.png
