# Supplementary material for: Integration of Radiomic and Multi-omic Analyses Predicts Survival of Newly Diagnosed IDH1 Wild-Type Glioblastoma
Source: Cancers (Basel). 2019 Aug 10;11(8):1148. doi: 10.3390/cancers11081148 (PMC6721570; doi:10.3390/cancers11081148)
Supplement: Supplementary file 1 [file cancers-11-01148-s001.zip › Table S3.xlsx]

## Sheet: Significant genes
Genes	Significance (p-value)
PRSS2	7.82e-09
FAM83A	1.48e-08
PRSS1	3.35e-08
CDSN	3.45e-08
LIN28	3.81e-08
PAGE1	4.44e-08
PGLYRP4	5e-08
APOC3	6.84e-08
LDLRAD1	9.71e-08
THEG	1.4e-07
KRTAP3-1	1.44e-07
ITIH3	1.76e-07
KEL	2.07e-07
C14orf115	2.36e-07
NRG4	3.18e-07
APOA2	3.41e-07
VASH2	5.64e-07
CDH16	6.21e-07
SPRR1B	8e-07
KRT6A	8.69e-07
GATA1	8.87e-07
PCK1	1.03e-06
UNC93A	1.28e-06
CTCFL	1.29e-06
MAGEC1	1.63e-06
GATA2	1.76e-06
FTCD	1.78e-06
SPTA1	1.81e-06
MAGEC2	1.99e-06
MYL7	2.08e-06
MAGEA1	2.09e-06
KLF1	2.16e-06
PGC	2.23e-06
FAM83E	2.55e-06
NR5A1	2.67e-06
MAGEA4	2.84e-06
KRT13	3.06e-06
TM4SF5	3.36e-06
CYP2F1	3.76e-06
MAGEA8	3.88e-06
FLJ40504	4.01e-06
SLC17A2	4.21e-06
KLK1	4.3e-06
DNTT	4.49e-06
TM4SF18	4.75e-06
CPB2	4.88e-06
DUSP9	5.45e-06
HBE1	5.57e-06
UGT2B10	6.76e-06
F11	7.52e-06
KRT8	8.98e-06
HPN	9.7e-06
C3orf32	9.96e-06
FLJ32658	1.23e-05
ABCC2	1.33e-05
C6orf156	1.43e-05
CCNF	1.47e-05
S100A2	1.48e-05
DSCR4	1.6e-05
IGF2BP1	1.69e-05
S100A14	1.84e-05
MSMB	1.86e-05
GFI1B	1.9e-05
C17orf65	1.91e-05
KCTD18	2.12e-05
MYLC2PL	2.16e-05
SERPINA11	2.26e-05
LZTR1	2.35e-05
SULT2A1	2.46e-05
SPINK4	2.49e-05
NOTUM	2.63e-05
DSCR8	2.64e-05
UGT2B28	2.77e-05
BPIL1	2.85e-05
TMPRSS4	2.96e-05
MAPK8	3.24e-05
MAGEA5	3.48e-05
C1orf172	3.95e-05
MRGPRX3	4.24e-05
HYAL1	4.36e-05
RHOXF2B	4.6e-05
SERPINB3	4.81e-05
C4orf7	4.84e-05
CYP17A1	5.1e-05
ORM2	5.12e-05
APOA4	5.25e-05
PLEKHN1	5.28e-05
VIL1	5.39e-05
MYPN	5.67e-05
ALAS2	5.76e-05
TBX10	6.24e-05
FLJ21075	6.33e-05
FGFR4	6.62e-05
ATAD4	6.85e-05
TYR	6.96e-05
GDF3	7.1e-05
SERPIND1	7.6e-05
F2	8.14e-05
ACSM3	8.19e-05
SLC26A6	8.56e-05
TMEM105	8.97e-05
HAND1	9.15e-05
MGC102966	9.25e-05
AHSG	9.27e-05
AMHR2	9.67e-05
MPN2	9.7e-05
IGLV2-14	0.000111274
PRAME	0.000111449
SMCR5	0.000113387
OR51B2	0.000114046
RHAG	0.000116515
ELA3A	0.000121385
CRYBA1	0.000121538
OTX2	0.000126056
SPANXD	0.000126241
RHD	0.000133194
PIWIL2	0.000135136
RHOV	0.000142809
KRT80	0.000143506
C18orf2	0.000144639
ART4	0.000147241
HOXB9	0.000148473
F10	0.000152709
NXF5	0.000156146
FGG	0.00015622
C16orf73	0.000158393
MAGEA10	0.00016786
PRSS7	0.000171438
GPX2	0.000173591
CLSTN3	0.000175186
GATA3	0.000176537
KLK11	0.000176727
SERPINA4	0.000177373
C9orf163	0.000181881
OR7E91P	0.000189523
C20orf59	0.000193239
SERPINB2	0.000196624
ZNF366	0.000212189
KLHL17	0.000219358
CLDN4	0.000228885
SERPINA7	0.000244324
SOAT2	0.000264064
CGA	0.000271135
ALB	0.000280325
BAIAP2L2	0.000283182
TNNC1	0.000283885
OSTalpha	0.000296907
KCNK13	0.00030067
TMEM52	0.000320539
PRSS3	0.000326692
CEACAM1	0.000338887
MUC5B	0.000342653
MS4A3	0.000347465
ORM1	0.00035936
NAT8	0.000359486
ESPN	0.000362816
DUSP13	0.000369502
KLRG2	0.000375576
CLDN15	0.000380852
CCL16	0.000387196
ICAM4	0.000393882
POU5F1	0.000400936
ZNF630	0.000404491
MLPH	0.000424582
GRIK4	0.000426861
NLRP7	0.000431714
ESX1	0.000434487
ALX1	0.000440603
KRT83	0.000452508
SPRR3	0.000453659
C1orf161	0.000459496
C21orf90	0.000460254
CALML5	0.000464418
KLHL5	0.000466747
PRAMEF2	0.000476911
PKLR	0.000477106
SPINK5	0.000481229
SLC45A2	0.000492726
PASD1	0.000495301
AP1M2	0.000503357
C4BPB	0.000503865
LAD1	0.000522979
GCNT3	0.000536554
MME	0.000547225
DHRS2	0.00056941
ZNF768	0.000572331
ITGB7	0.000582604
C19orf21	0.000586935
AQP10	0.000607146
SLC22A9	0.000611264
CD3E	0.000614553
UGT2B11	0.00063462
ZNF75A	0.000657813
HSH2D	0.000670789
CLDN14	0.000678459
NR0B2	0.00068229
GYPE	0.000693474
MIXL1	0.000716011
SPRR2D	0.000765688
MAGEA3	0.000769689
BAAT	0.000774522
TFF1	0.000778188
MYO18B	0.000781179
FUT6	0.00078988
G6PC	0.000796621
CREB3L3	0.000802849
TMEM16J	0.000825308
IL33	0.000834152
LRRC15	0.00088059
RNF183	0.000883536
MAGEA9	0.000892766
CXorf36	0.000896414
MYH6	0.00092079
APOA5	0.000930924
SLC46A3	0.00100693
ODAM	0.00101532
DQX1	0.00102221
AMPD1	0.00104261
TSGA10IP	0.00104703
CAPN6	0.00109303
POU5F1P3	0.0010978
HIST1H2BA	0.00111057
SILV	0.00111756
FUT5	0.001118
GGT1	0.00121575
PLA2G12B	0.00121609
GNA15	0.00122875
PCLKC	0.00124629
ZNF596	0.00125138
PTK6	0.0013379
FAM83H	0.00135385
KRT19	0.00139461
C2orf24	0.00140193
KRT81	0.00142242
FGA	0.00145803
PIP5KL1	0.00148585
LOC51252	0.00148938
B3GNT3	0.00150315
C8A	0.00159132
ADH4	0.00162867
COL2A1	0.00171245
XYLB	0.00172104
ALPP	0.00175721
SERPINF2	0.00180472
CR2	0.00181437
FCRL2	0.00182883
FLJ20254	0.00183064
MGC29506	0.0018528
ACSM2B	0.0018605
FAM9B	0.00186626
PRODH2	0.00191608
MAGEA12	0.00201783
MAGEB4	0.00202385
C9orf98	0.00204076
KRT23	0.0020455
KDR	0.00208591
SEC14L4	0.00210224
RREB1	0.00214781
SERPINA6	0.00215948
VTN	0.0022364
LOC441601	0.00228696
PRSS8	0.00229824
ZXDB	0.00230365
PRSS21	0.0023307
TUBAL3	0.00239641
MMRN2	0.002436
MGC10981	0.00244362
TRIM29	0.00247814
LL22NC03-75B3.6	0.00248734
FLJ25801	0.00250951
CD1B	0.00254535
PRDM7	0.00274104
FAM83G	0.00279955
MYEOV	0.00280058
KRT7	0.00282166
GYPB	0.00284195
CCDC48	0.00296644
PRDM9	0.00302742
C19orf46	0.00305805
SH2D3A	0.00311668
FXYD4	0.00311831
CLDN6	0.00312744
POU5F1P4	0.00320556
SLC12A3	0.00321391
DEFB103A	0.00326489
ZKSCAN4	0.00342947
PERF15	0.00343022
DKFZP434O047	0.00363862
DMBX1	0.00364502
SLC39A5	0.00369278
HBZ	0.00372033
MYLPF	0.00374635
FAIM2	0.00385083
GYLTL1B	0.00386052
L1CAM	0.00387754
MGC45491	0.00394576
CLDN2	0.003969
CLCA2	0.00400658
PSMD6	0.00405328
RBM35B	0.00406901
PLA2G3	0.00418692
TNFSF9	0.0041999
IRF4	0.00427759
PKN3	0.00444941
MLANA	0.00450601
MAT1A	0.00459396
AIM1L	0.00461792
GPR116	0.00466976
PKMYT1	0.00468919
WIT1	0.00470395
ARHGEF19	0.00475684
ADAMTSL5	0.00478601
THSD3	0.00491882
ZNF2	0.00493175
TYRP1	0.00496187
RPL37	0.00496364
AMBP	0.00500119
TFAP2C	0.00503521
MED18	0.00515882
PKP3	0.00518939
IL29	0.00525273
ACTL8	0.00530375
BDKRB1	0.00575601
KRT16	0.00586248
INHBE	0.00594124
DDX11	0.00620965
AQP4	0.00626548
GFI1	0.00650096
CD177	0.00658659
MYH2	0.00665503
LOC541469	0.0067172
FLJ35767	0.00680596
LOC129293	0.00681049
DMC1	0.00749834
RAB1B	0.00750503
ELTD1	0.0076053
CYP1A1	0.00770886
ENPP3	0.0077937
DKFZP586P0123	0.00802536
MYOM3	0.00803725
CPN1	0.00806876
DLX4	0.00824611
CHP2	0.00845697
ALDH3B2	0.00850862
KRT86	0.00880799
FABP1	0.00883361
CR1L	0.00887522
CPNE7	0.00889087
ALS2CR11	0.00908625
TXK	0.0092452
SFN	0.00935013
TRPM1	0.009666
BLK	0.00971021
GPC3	0.00986479
CD34	0.00986698
LOC400657	0.00989588
HBG2	0.0100594
XRCC3	0.0101711
KRT5	0.0101975
PRPF19	0.0103528
NANOGP1	0.0103911
NR1H4	0.0104063
SLC5A10	0.0105567
APOH	0.0108166
CTA-246H3.1	0.0108424
SGOL1	0.0108564
TMEM89	0.0109929
CARD11	0.0110641
C20orf151	0.0113006
OR51B5	0.0113898
ISX	0.0114715
SLC6A4	0.0115498
ASGR2	0.0115913
KRT37	0.0116687
TNFRSF13B	0.0117049
FBXL19	0.0117838
UBE2F	0.0118581
TMEM83	0.012165
GPBAR1	0.0123126
UMODL1	0.0124529
CD8B	0.0124931
RASGRP3	0.0125025
C10orf82	0.0126615
KIAA0664	0.0127592
UNQ2541	0.0131998
GGTL4	0.0134956
FAM112B	0.0135433
AFP	0.0136989
HOOK1	0.013773
HOXB8	0.0140516
FUT3	0.0142
CAPN13	0.0144026
POU2AF1	0.01458
SLC26A3	0.0148353
FGB	0.0149204
UTS2	0.014969
SH3RF2	0.0154202
MUC16	0.0154512
ABCG5	0.0155752
KLK13	0.0158801
KIAA1383	0.0159665
HTR3A	0.016133
SMPDL3B	0.0169197
TERT	0.0170099
LOC55908	0.0174959
KIAA0406	0.0176207
MASP2	0.0182752
RORC	0.0188348
LOC440087	0.0188536
ASCL1	0.0189051
CD19	0.019031
THPO	0.0190925
PRB2	0.0191852
KRT15	0.0192043
KRT79	0.0204519
APOA1	0.0204859
CTSE	0.0206217
SBSN	0.0206383
KIAA1183	0.0214003
SSX3	0.0220628
GPHA2	0.0226848
LOC388323	0.0227873
BSND	0.0239383
NTS	0.0240693
ITLN1	0.0241846
ERN1	0.0244706
EMCN	0.0246382
GJB7	0.0252927
COX4I2	0.0253108
OSGIN1	0.0253866
POU2F3	0.0256425
BAIAP2L1	0.0258391
LY6K	0.0258704
SSX5	0.0265448
TRIM74	0.0267424
AQP3	0.0270928
ATP2A3	0.0272887
SERPINB4	0.0275502
GDF2	0.0280586
KRTAP1-5	0.0282003
TNFRSF18	0.0282794
DPPA4	0.0284021
ISL1	0.0290091
NBEAL2	0.0295037
SIX5	0.0300709
PRUNE	0.0301351
SUHW1	0.0301541
CALML3	0.0302348
MGC5566	0.0302814
LOC146167	0.0303326
ROBO4	0.0309208
TSPY2	0.030964
IL22RA1	0.0310022
MIA2	0.031086
C5orf20	0.0311055
KRT18	0.0312795
AGR2	0.0312963
KRT6C	0.0313374
TLR9	0.0318699
KLK8	0.0326174
RFNG	0.0328426
BMP5	0.0337721
MGC23270	0.0340019
EIF4E3	0.0342774
HSD17B2	0.034384
TSHB	0.0348347
LRRTM1	0.0348417
TMED6	0.0352317
PIGS	0.0352997
TMEM109	0.0359084
HMGA1	0.0361706
DERL3	0.0362009
ARID3A	0.0365596
NOX5	0.0368509
ACTRT2	0.0368577
SERPINB5	0.0374221
LSM11	0.0386769
ACSM1	0.0392279
GNB3	0.0394658
EPHA1	0.0398142
RAB25	0.0399619
ELA2A	0.039989
FGL1	0.0400307
CDC73	0.0403589
INHA	0.041659
C14orf73	0.0423116
TJP3	0.0426112
HTR7P	0.0431304
TP63	0.0435888
APBA1	0.0438509
CLEC14A	0.0441917
PAK6	0.0445992
ZIC4	0.0454105
FOXD2	0.0459665
ZG16	0.0460216
MTMR15	0.0468119
TNFRSF4	0.0502856
CTSG	0.0503477
LLGL2	0.0504804
TNFRSF17	0.0510364
GJA4	0.0510979
EVPL	0.0517284
MUC15	0.0519695
CDC42SE1	0.052342
KCNJ13	0.0539142
CYP2S1	0.0541679
ESRRB	0.0544129
CTSO	0.0548841
KLK12	0.0555311
ADCY4	0.0568572
ITIH1	0.0577283
PCSK9	0.0577831
MYO1A	0.0581517
FIBIN	0.0582109
FOXP4	0.0595029
TAF8	0.0598944
NEK11	0.0599478
DNAH8	0.0599712
ZNF285A	0.0602476
CTLA4	0.0605232
C4orf16	0.0610251
TP53TG3	0.0612682
ASTN1	0.0619935
WISP2	0.0632082
RNF39	0.0633146
VISA	0.0644023
RBP4	0.0647765
NOS3	0.0659539
HTR3C	0.0664223
SLC18A1	0.0706344
ACVRL1	0.0707231
FOXE1	0.0708296
TDRD6	0.07135
PROC	0.0722396
DAZ1	0.0724174
RHOF	0.0727441
NMNAT3	0.0732171
NLRP2	0.0736224
FLJ23861	0.0758297
IL1A	0.0769363
VWF	0.0769549
TTYH2	0.0770614
PRAP1	0.077371
P2RY10	0.0802767
PGLYRP2	0.0818208
LXN	0.0837345
OR7C2	0.084016
LRRC59	0.0847213
ZNF235	0.085523
KLK10	0.0858257
CCDC21	0.0862053
ROS1	0.0873577
NPHP1	0.0907701
ZNF624	0.0909112
RIPK4	0.091937
MTM1	0.0928874
PNLIPRP2	0.0929198
KRTDAP	0.0938752
RBL2	0.0948793
LY6D	0.0971501
DEFB114	0.100999
PAPPA	0.101956
TNNT2	0.1022
SCGB3A2	0.102954
SYNGR3	0.105818
ANKS4B	0.112158
MYL4	0.112296
LIN28B	0.11468
ACF	0.115413
XKR3	0.117561
TMEM92	0.11995
REXO1L1	0.120369
SLC29A2	0.12049
GRB7	0.124061
GZMM	0.131492
PADI2	0.139785
FLJ14107	0.143439
RNF152	0.14504
DNAJB4	0.145187
SFT2D3	0.145378
ZNF471	0.145486
PRIC285	0.150184
GANAB	0.150579
TRBV3-1	0.1537
COX6B2	0.154335
ERH	0.158513
SLC1A5	0.159453
PLA2G10	0.159836
C17orf55	0.160679
PARK2	0.160825
FOXA2	0.160842
ADAM15	0.161791
C10orf95	0.162529
PAGE2	0.162922
USP38	0.165202
SMAD6	0.165488
EDG4	0.16558
ACOX3	0.165801
TRIM15	0.166412
OTUD4	0.169593
RHBG	0.171011
S100A5	0.177645
KLK2	0.180524
PRMT6	0.183245
HCG8	0.187959
GCS1	0.189166
TMOD2	0.190177
ZNF354A	0.194521
SPDEF	0.194907
NFE2	0.197106
RAB17	0.204745
NUP188	0.20492
SLC6A14	0.205049
WNK4	0.207026
LOC130576	0.207542
BCL6B	0.210368
CES1	0.212333
ESAM	0.21627
SH3BP2	0.21814
NPC1L1	0.218209
DCT	0.222046
SLC13A5	0.224689
FAM83B	0.225716
ELOVL3	0.226655
ANKRD47	0.228199
WNT3A	0.232585
IGLL1	0.232934
SPTBN1	0.233001
SPRR2F	0.233025
7A5	0.237338
TCF7	0.239171
MTMR8	0.244152
S100P	0.246442
TACSTD1	0.24823
TMEM171	0.248891
IL11	0.252367
LCT	0.252973
ABHD14B	0.254886
DLK1	0.257694
OR1D2	0.259941
SUPT4H1	0.265065
ACTBL1	0.266766
ZNF443	0.266843
F3	0.271179
SLC18A2	0.276194
ZNF396	0.278236
KIAA1274	0.278694
LLGL1	0.284929
GPRC5A	0.291045
LMO6	0.291826
MATN2	0.292072
SUHW2	0.293344
WT1	0.29346
TMEM143	0.294905
PTPRU	0.298258
STGC3	0.298849
CEACAM6	0.299754
CDA	0.300429
FABP2	0.306038
ZNF532	0.306571
ZNF154	0.309466
CRB3	0.309544
MINA	0.31124
NOL10	0.311546
TDGF1	0.313846
LOC51057	0.315894
APC2	0.318879
KCNG3	0.319163
KCNMB1	0.325568
POLQ	0.326386
CD3D	0.328616
SHE	0.329568
VSIG2	0.329664
FXYD3	0.331546
INSL5	0.332455
RHEBL1	0.334197
LTB4R	0.335481
TMEM30B	0.339824
RFXAP	0.340684
GPER	0.343292
GRM3	0.349584
REM1	0.350179
ZNF79	0.351659
FST	0.352157
RFTN2	0.358738
TTR	0.359249
PRSSL1	0.361934
HYOU1	0.363501
MBD1	0.364985
STEAP4	0.365418
PIAS4	0.367609
DPPA2	0.373729
ZNF341	0.376931
GIMAP6	0.382159
SLC39A7	0.382363
LCA5	0.382746
TTC31	0.385862
ITIH2	0.390533
FLJ20294	0.398867
CLDN3	0.399165
ANXA9	0.40176
NLRC3	0.402545
CLN6	0.409008
CCL28	0.412461
FLJ11171	0.414573
C20orf32	0.415009
C12orf54	0.419148
ALPI	0.420286
C1orf211	0.423524
MAP4K1	0.423769
LIPG	0.429992
GUCY1A3	0.432889
C1orf69	0.435073
ZNF583	0.453328
DLK2	0.456768
FLJ20628	0.461649
TMCC3	0.461776
FAM83F	0.464224
LOC158830	0.472092
NHEDC2	0.475436
L1TD1	0.48256
TOR1AIP1	0.484984
C1orf170	0.489112
RSPO1	0.489705
WDR5B	0.494758
PPP1R3D	0.500382
LOC338579	0.502923
TAF15	0.504062
C9orf6	0.504378
KCNA6	0.504819
NUP210L	0.506859
C8G	0.510961
THOC1	0.518597
SCARF1	0.523668
DRD5	0.52821
FANCB	0.530718
ZNF155	0.536832
PSG6	0.540047
ENTPD1	0.540565
B3GNT4	0.545789
HOXC12	0.55513
NAPSA	0.562007
RALB	0.56377
GPR157	0.577891
CCDC49	0.583139
NTRK2	0.584913
LDB1	0.585389
MCTS1	0.589008
MUCL1	0.59058
ZNF799	0.591549
TTC29	0.593292
FOXA1	0.598094
CDH5	0.605025
KCNK5	0.609831
SPANXC	0.610956
ZNF571	0.611765
UBL4A	0.614613
HFE2	0.618903
C17orf53	0.61938
NDST4	0.620569
SLC24A4	0.628751
CILP2	0.629969
SIKE	0.630415
KITLG	0.631541
MFSD7	0.637575
POLE	0.63903
ITGB1BP2	0.652579
PTPRCAP	0.663849
SNAG1	0.665268
C1orf124	0.665896
GFRA3	0.669032
CD1A	0.677938
PANX2	0.683051
MTL5	0.683272
LIG4	0.683607
SSX7	0.686353
UGT2B4	0.691502
GFAP	0.694987
KIAA1822L	0.70061
RBM35A	0.706213
TMPRSS13	0.706996
DDX5	0.709556
XRCC2	0.711337
ALOX12	0.714798
SOX7	0.717878
TRPM5	0.720281
EFCAB4B	0.726093
DDN	0.727091
AGMAT	0.733048
ZFP1	0.735697
C1orf114	0.736319
FRMPD1	0.754924
TBX4	0.76279
DEFA7P	0.767227
TAT	0.768025
CCDC103	0.769133
SLC39A2	0.769421
TAOK3	0.769683
KRT17	0.773237
CPS1	0.773659
CEACAM7	0.783398
PKP2	0.784785
GDF6	0.804101
ZFP37	0.804124
BPIL2	0.810372
HOXB5	0.814337
ZSCAN4	0.816114
C6orf165	0.818918
MFAP3L	0.823781
FIBCD1	0.827348
HGFAC	0.830347
UGT1A6	0.840448
N-PAC	0.845886
DYX1C1	0.854191
SPCS2	0.854196
ASZ1	0.858286
LYZL2	0.864181
LOC90826	0.867168
ARRDC1	0.875114
PVALB	0.878284
TMEM1	0.884561
PNLIPRP3	0.893899
CCDC121	0.912264
KCNJ8	0.913805
HGD	0.914095
RXRB	0.924784
C8B	0.925353
SSX2	0.926906
HOXB6	0.927124
CNNM3	0.941855
COBLL1	0.942547
PAX9	0.943843
SGPL1	0.946625
SDK2	0.94757
LOC374569	0.95697
MADCAM1	0.971867
OR52M1	0.988097
PCDH12	0.991407
ELA2B	0.992864
2018-03-01	1
2018-09-01	1
2018-12-01	1
2018-03-02	1
2018-09-02	1
2018-03-03	1
2018-09-03	1
2018-03-04	1
2018-09-04	1
2018-03-05	1
2018-09-05	1
2018-03-06	1
2018-09-06	1
2018-03-07	1
2018-09-07	1
2018-03-08	1
2018-09-08	1
2018-03-09	1
2018-09-09	1
2018-03-10	1
2018-09-10	1
2018-03-11	1
2018-09-11	1
2018-09-12	1
2018-09-14	1
2018-09-15	1
15E1.2	1
2'-PDE	1
A1BG	1
A2BP1	1
A2M	1
A2ML1	1
A3GALT2	1
A4GALT	1
A4GNT	1
AAAS	1
AACS	1
AADAC	1
AADACL1	1
AADACL2	1
AADACL3	1
AADACL4	1
AADAT	1
AAK1	1
AAMP	1
AANAT	1
AARS	1
AARS2	1
AARSD1	1
AASDH	1
AASDHPPT	1
AASS	1
AATF	1
AATK	1
ABAT	1
ABBA-1	1
ABCA1	1
ABCA10	1
ABCA11	1
ABCA12	1
ABCA13	1
ABCA2	1
ABCA3	1
ABCA4	1
ABCA5	1
ABCA6	1
ABCA7	1
ABCA8	1
ABCA9	1
ABCB1	1
ABCB10	1
ABCB11	1
ABCB4	1
ABCB5	1
ABCB6	1
ABCB7	1
ABCB8	1
ABCB9	1
ABCC1	1
ABCC10	1
ABCC11	1
ABCC12	1
ABCC13	1
ABCC3	1
ABCC4	1
ABCC5	1
ABCC6	1
ABCC8	1
ABCC9	1
ABCD1	1
ABCD2	1
ABCD3	1
ABCD4	1
ABCE1	1
ABCF1	1
ABCF2	1
ABCF3	1
ABCG1	1
ABCG2	1
ABCG4	1
ABCG8	1
ABHD1	1
ABHD10	1
ABHD11	1
ABHD12	1
ABHD12B	1
ABHD13	1
ABHD14A	1
ABHD2	1
ABHD3	1
ABHD4	1
ABHD5	1
ABHD6	1
ABHD7	1
ABHD8	1
ABHD9	1
ABI1	1
ABI2	1
ABI3	1
ABI3BP	1
ABL1	1
ABL2	1
ABLIM1	1
ABLIM2	1
ABLIM3	1
ABO	1
ABP1	1
ABR	1
ABRA	1
ABT1	1
ABTB1	1
ABTB2	1
ACAA1	1
ACAA2	1
ACACA	1
ACACB	1
ACAD10	1
ACAD11	1
ACAD8	1
ACAD9	1
ACADL	1
ACADM	1
ACADS	1
ACADSB	1
ACADVL	1
ACAN	1
ACAT1	1
ACBD3	1
ACBD4	1
ACBD5	1
ACBD6	1
ACCN1	1
ACCN2	1
ACCN3	1
ACCN4	1
ACCN5	1
ACD	1
ACE	1
ACE2	1
ACHE	1
ACIN1	1
ACLY	1
ACMSD	1
ACN9	1
ACO1	1
ACOT11	1
ACOT12	1
ACOT2	1
ACOT4	1
ACOT6	1
ACOT7	1
ACOT8	1
ACOT9	1
ACOX1	1
ACOX2	1
ACP1	1
ACP2	1
ACP5	1
ACP6	1
ACPL2	1
ACPP	1
ACPT	1
ACR	1
ACRBP	1
ACRC	1
ACRV1	1
ACSBG1	1
ACSBG2	1
ACSL1	1
ACSL3	1
ACSL4	1
ACSL5	1
ACSL6	1
ACSM2A	1
ACSS1	1
ACSS2	1
ACTA1	1
ACTA2	1
ACTB	1
ACTC1	1
ACTG1	1
ACTG2	1
ACTL6A	1
ACTL6B	1
ACTL7A	1
ACTL7B	1
ACTN1	1
ACTN2	1
ACTN3	1
ACTN4	1
ACTR10	1
ACTR1A	1
ACTR1B	1
ACTR2	1
ACTR3	1
ACTR3B	1
ACTR5	1
ACTR6	1
ACTR8	1
ACTRT1	1
ACVR1	1
ACVR1B	1
ACVR1C	1
ACVR2A	1
ACVR2B	1
ACY1	1
ACY1L2	1
ACY3	1
ACYP1	1
ACYP2	1
ADA	1
ADAD1	1
ADAD2	1
ADAL	1
ADAM10	1
ADAM11	1
ADAM12	1
ADAM17	1
ADAM18	1
ADAM19	1
ADAM2	1
ADAM20	1
ADAM21	1
ADAM22	1
ADAM23	1
ADAM28	1
ADAM29	1
ADAM30	1
ADAM32	1
ADAM33	1
ADAM5P	1
ADAM7	1
ADAM8	1
ADAM9	1
ADAMDEC1	1
ADAMTS1	1
ADAMTS10	1
ADAMTS12	1
ADAMTS13	1
ADAMTS14	1
ADAMTS15	1
ADAMTS16	1
ADAMTS17	1
ADAMTS18	1
ADAMTS19	1
ADAMTS2	1
ADAMTS20	1
ADAMTS3	1
ADAMTS4	1
ADAMTS5	1
ADAMTS6	1
ADAMTS7	1
ADAMTS8	1
ADAMTS9	1
ADAMTSL1	1
ADAMTSL2	1
ADAMTSL3	1
ADAMTSL4	1
ADAR	1
ADARB1	1
ADARB2	1
ADAT1	1
ADAT2	1
ADAT3	1
ADC	1
ADCK1	1
ADCK2	1
ADCK4	1
ADCK5	1
ADCY1	1
ADCY2	1
ADCY3	1
ADCY5	1
ADCY6	1
ADCY7	1
ADCY8	1
ADCY9	1
ADCYAP1	1
ADCYAP1R1	1
ADD1	1
ADD2	1
ADD3	1
ADFP	1
ADH1A	1
ADH1B	1
ADH1C	1
ADH5	1
ADH6	1
ADH7	1
ADHFE1	1
ADI1	1
ADIG	1
ADIPOQ	1
ADIPOR1	1
ADIPOR2	1
ADK	1
ADM	1
ADM2	1
ADMR	1
ADNP	1
ADNP2	1
ADORA1	1
ADORA2A	1
ADORA2B	1
ADORA3	1
ADPGK	1
ADPRH	1
ADPRHL1	1
ADPRHL2	1
ADRA1A	1
ADRA1B	1
ADRA1D	1
ADRA2A	1
ADRA2B	1
ADRA2C	1
ADRB1	1
ADRB2	1
ADRB3	1
ADRBK1	1
ADRBK2	1
ADRM1	1
ADSL	1
ADSS	1
ADSSL1	1
AEBP1	1
AEBP2	1
AES	1
AFAP1	1
AFAP1L1	1
AFAP1L2	1
AFAR3	1
AFF1	1
AFF2	1
AFF3	1
AFF4	1
AFG3L1	1
AFG3L2	1
AFM	1
AFMID	1
AFTPH	1
AGA	1
AGBL2	1
AGBL3	1
AGBL5	1
AGER	1
AGGF1	1
AGK	1
AGL	1
AGPAT1	1
AGPAT2	1
AGPAT3	1
AGPAT4	1
AGPAT5	1
AGPAT6	1
AGPAT7	1
AGPS	1
AGR3	1
AGRN	1
AGRP	1
AGT	1
AGTPBP1	1
AGTR1	1
AGTR2	1
AGTRAP	1
AGTRL1	1
AGXT	1
AGXT2	1
AGXT2L1	1
AGXT2L2	1
AHCTF1	1
AHCY	1
AHCYL1	1
AHDC1	1
AHI1	1
AHNAK	1
AHNAK2	1
AHR	1
AHRR	1
AHSA1	1
AHSA2	1
AICDA	1
AIF1	1
AIFM1	1
AIFM2	1
AIFM3	1
AIG1	1
AIM1	1
AIM2	1
AIP	1
AIPL1	1
AIRE	1
AJAP1	1
AK1	1
AK2	1
AK3	1
AK3L1	1
AK5	1
AK7	1
AKAP1	1
AKAP10	1
AKAP11	1
AKAP12	1
AKAP13	1
AKAP14	1
AKAP3	1
AKAP4	1
AKAP5	1
AKAP6	1
AKAP7	1
AKAP8	1
AKAP8L	1
AKAP9	1
AKNA	1
AKR1A1	1
AKR1B1	1
AKR1B10	1
AKR1C1	1
AKR1C3	1
AKR1C4	1
AKR1CL1	1
AKR1CL2	1
AKR1D1	1
AKR7A2	1
AKR7A3	1
AKT1	1
AKT1S1	1
AKT2	1
AKT3	1
AKTIP	1
ALAD	1
ALAS1	1
ALCAM	1
ALDH16A1	1
ALDH18A1	1
ALDH1A1	1
ALDH1A2	1
ALDH1A3	1
ALDH1B1	1
ALDH1L1	1
ALDH2	1
ALDH3A1	1
ALDH3A2	1
ALDH3B1	1
ALDH4A1	1
ALDH5A1	1
ALDH6A1	1
ALDH7A1	1
ALDH8A1	1
ALDH9A1	1
ALDOA	1
ALDOAP2	1
ALDOB	1
ALDOC	1
ALG10	1
ALG10B	1
ALG11	1
ALG12	1
ALG13	1
ALG14	1
ALG2	1
ALG3	1
ALG5	1
ALG6	1
ALG8	1
ALG9	1
ALK	1
ALKBH1	1
ALKBH2	1
ALKBH3	1
ALKBH4	1
ALKBH5	1
ALKBH6	1
ALKBH7	1
ALKBH8	1
ALLC	1
ALMS1	1
ALMS1L	1
ALOX12B	1
ALOX12P2	1
ALOX15	1
ALOX15B	1
ALOX5	1
ALOX5AP	1
ALOXE3	1
ALPK1	1
ALPK2	1
ALPK3	1
ALPL	1
ALPPL2	1
ALS2	1
ALS2CL	1
ALS2CR12	1
ALS2CR13	1
ALS2CR16	1
ALS2CR2	1
ALS2CR4	1
ALS2CR7	1
ALS2CR8	1
ALX3	1
ALX4	1
AMAC1	1
AMAC1L2	1
AMACR	1
AMBN	1
AMD1	1
AMDHD1	1
AMDHD2	1
AMELX	1
AMELY	1
AMFR	1
AMH	1
AMICA1	1
AMIGO1	1
AMIGO2	1
AMIGO3	1
AMMECR1	1
AMMECR1L	1
AMN	1
AMN1	1
AMOT	1
AMOTL1	1
AMOTL2	1
AMPD2	1
AMPD3	1
AMPH	1
AMT	1
AMTN	1
AMY2A	1
AMY2B	1
AMZ1	1
AMZ2	1
ANAPC1	1
ANAPC10	1
ANAPC11	1
ANAPC13	1
ANAPC2	1
ANAPC4	1
ANAPC5	1
ANAPC7	1
ANG	1
ANGEL1	1
ANGEL2	1
ANGPT1	1
ANGPT2	1
ANGPT4	1
ANGPTL1	1
ANGPTL2	1
ANGPTL3	1
ANGPTL4	1
ANGPTL5	1
ANGPTL7	1
ANK1	1
ANK2	1
ANK3	1
ANKAR	1
ANKDD1A	1
ANKFN1	1
ANKFY1	1
ANKH	1
ANKHD1	1
ANKIB1	1
ANKMY1	1
ANKMY2	1
ANKRA2	1
ANKRD1	1
ANKRD10	1
ANKRD11	1
ANKRD12	1
ANKRD13A	1
ANKRD13B	1
ANKRD13D	1
ANKRD15	1
ANKRD16	1
ANKRD17	1
ANKRD19	1
ANKRD2	1
ANKRD21	1
ANKRD22	1
ANKRD23	1
ANKRD24	1
ANKRD25	1
ANKRD26	1
ANKRD27	1
ANKRD28	1
ANKRD29	1
ANKRD30A	1
ANKRD32	1
ANKRD33	1
ANKRD34	1
ANKRD35	1
ANKRD36	1
ANKRD37	1
ANKRD38	1
ANKRD39	1
ANKRD40	1
ANKRD41	1
ANKRD42	1
ANKRD43	1
ANKRD44	1
ANKRD45	1
ANKRD46	1
ANKRD49	1
ANKRD5	1
ANKRD50	1
ANKRD53	1
ANKRD54	1
ANKRD55	1
ANKRD57	1
ANKRD6	1
ANKRD7	1
ANKRD9	1
ANKS1A	1
ANKS1B	1
ANKS3	1
ANKS6	1
ANKZF1	1
ANLN	1
ANP32B	1
ANP32C	1
ANP32D	1
ANP32E	1
ANPEP	1
ANTXR1	1
ANTXR2	1
ANUBL1	1
ANXA1	1
ANXA10	1
ANXA11	1
ANXA13	1
ANXA2	1
ANXA3	1
ANXA4	1
ANXA5	1
ANXA6	1
ANXA7	1
ANXA8L2	1
AOAH	1
AOC2	1
AOC3	1
AOF1	1
AOF2	1
AOX1	1
AP1B1	1
AP1G1	1
AP1G2	1
AP1GBP1	1
AP1M1	1
AP1S1	1
AP1S2	1
AP1S3	1
AP2A1	1
AP2A2	1
AP2B1	1
AP2M1	1
AP2S1	1
AP3B1	1
AP3B2	1
AP3D1	1
AP3M1	1
AP3M2	1
AP3S1	1
AP3S2	1
AP4B1	1
AP4E1	1
AP4M1	1
AP4S1	1
APAF1	1
APBA2	1
APBA2BP	1
APBA3	1
APBB1	1
APBB1IP	1
APBB2	1
APBB3	1
APC	1
APCDD1	1
APCDD1L	1
APCS	1
APEH	1
APEX1	1
APEX2	1
APH1A	1
APH1B	1
API5	1
APIP	1
APITD1	1
APLN	1
APLP1	1
APLP2	1
APOA1BP	1
APOB	1
APOB48R	1
APOBEC1	1
APOBEC2	1
APOBEC3A	1
APOBEC3B	1
APOBEC3C	1
APOBEC3D	1
APOBEC3F	1
APOBEC3G	1
APOBEC3H	1
APOC1	1
APOC2	1
APOC4	1
APOD	1
APOE	1
APOF	1
APOL1	1
APOL2	1
APOL3	1
APOL4	1
APOL5	1
APOL6	1
APOLD1	1
APOM	1
APOO	1
APOOL	1
APP	1
APPBP1	1
APPBP2	1
APPL1	1
APPL2	1
APRT	1
APTX	1
AQP1	1
AQP11	1
AQP12B	1
AQP2	1
AQP5	1
AQP6	1
AQP7	1
AQP7P2	1
AQP8	1
AQP9	1
AQR	1
AR	1
ARAF	1
ARC	1
ARCN1	1
ARD1A	1
ARD1B	1
AREG	1
ARF1	1
ARF3	1
ARF4	1
ARF5	1
ARF6	1
ARFGAP1	1
ARFGAP3	1
ARFGEF1	1
ARFGEF2	1
ARFIP1	1
ARFIP2	1
ARFRP1	1
ARG1	1
ARG2	1
ARHGAP1	1
ARHGAP11A	1
ARHGAP12	1
ARHGAP15	1
ARHGAP17	1
ARHGAP18	1
ARHGAP19	1
ARHGAP20	1
ARHGAP21	1
ARHGAP22	1
ARHGAP23	1
ARHGAP24	1
ARHGAP25	1
ARHGAP26	1
ARHGAP27	1
ARHGAP28	1
ARHGAP29	1
ARHGAP30	1
ARHGAP4	1
ARHGAP5	1
ARHGAP6	1
ARHGAP9	1
ARHGDIA	1
ARHGDIB	1
ARHGDIG	1
ARHGEF1	1
ARHGEF10	1
ARHGEF10L	1
ARHGEF11	1
ARHGEF12	1
ARHGEF15	1
ARHGEF16	1
ARHGEF17	1
ARHGEF18	1
ARHGEF2	1
ARHGEF3	1
ARHGEF4	1
ARHGEF5	1
ARHGEF6	1
ARHGEF7	1
ARHGEF9	1
ARID1A	1
ARID1B	1
ARID2	1
ARID3B	1
ARID4A	1
ARID4B	1
ARID5A	1
ARID5B	1
ARIH1	1
ARIH2	1
ARL1	1
ARL10	1
ARL11	1
ARL13A	1
ARL13B	1
ARL14	1
ARL15	1
ARL16	1
ARL2	1
ARL2BP	1
ARL3	1
ARL4A	1
ARL4C	1
ARL4D	1
ARL5A	1
ARL5B	1
ARL6	1
ARL6IP1	1
ARL6IP2	1
ARL6IP4	1
ARL6IP5	1
ARL6IP6	1
ARL8A	1
ARL8B	1
ARL9	1
ARMC1	1
ARMC10	1
ARMC2	1
ARMC3	1
ARMC4	1
ARMC5	1
ARMC6	1
ARMC7	1
ARMC8	1
ARMC9	1
ARMCX1	1
ARMCX2	1
ARMCX3	1
ARMCX4	1
ARMCX5	1
ARMCX6	1
ARMET	1
ARMETL1	1
ARNT	1
ARNT2	1
ARNTL	1
ARNTL2	1
ARP11	1
ARPC1A	1
ARPC1B	1
ARPC2	1
ARPC3	1
ARPC4	1
ARPC5	1
ARPC5L	1
ARPM1	1
ARPP-19	1
ARPP-21	1
ARR3	1
ARRB1	1
ARRB2	1
ARRDC2	1
ARRDC3	1
ARRDC4	1
ARRDC5	1
ARS2	1
ARSA	1
ARSB	1
ARSD	1
ARSE	1
ARSF	1
ARSG	1
ARSJ	1
ARSK	1
ART1	1
ART3	1
ART5	1
ARTN	1
ARTS-1	1
ARV1	1
ARVCF	1
ARX	1
AS3MT	1
ASAH1	1
ASAH3	1
ASAHL	1
ASAM	1
ASB1	1
ASB10	1
ASB11	1
ASB12	1
ASB13	1
ASB14	1
ASB15	1
ASB16	1
ASB17	1
ASB2	1
ASB3	1
ASB4	1
ASB5	1
ASB6	1
ASB7	1
ASB8	1
ASB9	1
ASCC1	1
ASCC2	1
ASCC3	1
ASCC3L1	1
ASCIZ	1
ASCL2	1
ASCL3	1
ASF1B	1
ASGR1	1
ASH1L	1
ASH2L	1
ASL	1
ASNA1	1
ASNS	1
ASNSD1	1
ASPA	1
ASPH	1
ASPHD1	1
ASPHD2	1
ASPM	1
ASPN	1
ASPSCR1	1
ASRGL1	1
ASS1	1
ASTE1	1
ASTL	1
ASTN2	1
ASXL1	1
ASXL2	1
ASXL3	1
ATAD1	1
ATAD2	1
ATAD2B	1
ATAD3A	1
ATAD3B	1
ATAD3C	1
ATAD5	1
ATCAY	1
ATE1	1
ATF1	1
ATF2	1
ATF3	1
ATF4	1
ATF5	1
ATF6	1
ATF7	1
ATF7IP	1
ATF7IP2	1
ATG10	1
ATG12	1
ATG16L1	1
ATG16L2	1
ATG2A	1
ATG2B	1
ATG3	1
ATG4A	1
ATG4B	1
ATG4C	1
ATG4D	1
ATG5	1
ATG7	1
ATG9A	1
ATG9B	1
ATHL1	1
ATIC	1
ATM	1
ATN1	1
ATOH1	1
ATOH7	1
ATOH8	1
ATOX1	1
ATP10A	1
ATP10B	1
ATP10D	1
ATP11A	1
ATP11B	1
ATP11C	1
ATP12A	1
ATP13A1	1
ATP13A2	1
ATP13A3	1
ATP13A4	1
ATP13A5	1
ATP1A1	1
ATP1A2	1
ATP1A3	1
ATP1A4	1
ATP1B1	1
ATP1B2	1
ATP1B3	1
ATP1B4	1
ATP2A1	1
ATP2A2	1
ATP2B1	1
ATP2B2	1
ATP2B3	1
ATP2B4	1
ATP2C1	1
ATP2C2	1
ATP4A	1
ATP4B	1
ATP5A1	1
ATP5B	1
ATP5C1	1
ATP5D	1
ATP5E	1
ATP5F1	1
ATP5G1	1
ATP5G2	1
ATP5G3	1
ATP5H	1
ATP5I	1
ATP5J	1
ATP5J2	1
ATP5L	1
ATP5O	1
ATP5S	1
ATP6AP1	1
ATP6AP2	1
ATP6V0A1	1
ATP6V0A2	1
ATP6V0A4	1
ATP6V0B	1
ATP6V0C	1
ATP6V0D1	1
ATP6V0D2	1
ATP6V0E1	1
ATP6V0E2	1
ATP6V1A	1
ATP6V1B1	1
ATP6V1B2	1
ATP6V1C1	1
ATP6V1C2	1
ATP6V1D	1
ATP6V1E1	1
ATP6V1E2	1
ATP6V1F	1
ATP6V1G1	1
ATP6V1G2	1
ATP6V1G3	1
ATP6V1H	1
ATP7A	1
ATP7B	1
ATP8A1	1
ATP8A2	1
ATP8B1	1
ATP8B2	1
ATP8B3	1
ATP8B4	1
ATP9A	1
ATP9B	1
ATPAF1	1
ATPAF2	1
ATPBD1B	1
ATPBD1C	1
ATPBD3	1
ATPBD4	1
ATPIF1	1
ATR	1
ATRIP	1
ATRN	1
ATRNL1	1
ATRX	1
ATXN1	1
ATXN10	1
ATXN2	1
ATXN2L	1
ATXN3	1
ATXN7	1
ATXN7L1	1
ATXN7L2	1
ATXN7L3	1
AUH	1
AUP1	1
AURKA	1
AURKAIP1	1
AURKB	1
AURKC	1
AUTS2	1
AVEN	1
AVIL	1
AVP	1
AVPI1	1
AVPR1A	1
AVPR1B	1
AVPR2	1
AXIN1	1
AXIN2	1
AXL	1
AXUD1	1
AYTL1	1
AYTL2	1
AZGP1	1
AZI1	1
AZI2	1
AZIN1	1
AZU1	1
B2M	1
B3GALNT1	1
B3GALNT2	1
B3GALT1	1
B3GALT2	1
B3GALT4	1
B3GALT5	1
B3GALT6	1
B3GALTL	1
B3GAT1	1
B3GAT3	1
B3GNT1	1
B3GNT2	1
B3GNT5	1
B3GNT6	1
B3GNT7	1
B3GNT8	1
B3GNTL1	1
B4GALNT1	1
B4GALNT2	1
B4GALNT3	1
B4GALNT4	1
B4GALT2	1
B4GALT3	1
B4GALT4	1
B4GALT5	1
B4GALT6	1
B4GALT7	1
B9D1	1
B9D2	1
bA16L21.2.1	1
BAALC	1
[truncated: 15,814 more rows]
