# Supplementary material for: Integration of Radiomic and Multi-omic Analyses Predicts Survival of Newly Diagnosed IDH1 Wild-Type Glioblastoma
Source: Cancers (Basel). 2019 Aug 10;11(8):1148. doi: 10.3390/cancers11081148 (PMC6721570; doi:10.3390/cancers11081148)
Supplement: Supplementary file 1 [file cancers-11-01148-s001.zip › Table S4.xlsx]

## Sheet: Mutant Genes
Mutant Genes
ABCB1
ADAM29
ADAMTS16
AFF2
AFM
AHNAK2
AZGP1
BCOR
CARD6
CDC27
CDH18
CNTNAP2
DCAF12L2
DMD
DRD5
DSG3
EGFR
EPPK1
FBN3
FGD5
FLG
GABRA6
GRIN2A
GRM3
HCN1
HMCN1
IDH1
IL18RAP
ITGAX
KDR
KEL
KIF2B
KMT2C
KPRP
LRFN5
LRP1B
LRRC55
LZTR1
MMP13
MROH2B
MUC17
MYH11
MYH13
MYH2
MYH8
NF1
NLRP12
NLRP5
NUP210L
OBSCN
OR4D5
OR5D13
OR5D18
OR8K3
PCDHA1
PCDHA3
PCLO
PDGFRA
PIK3C2G
PIK3CA
PIK3R1
POM121L12
PRB2
PRDM9
PROKR2
PSPH
PTEN
PTPRT
RB1
RBM47
RELN
REN
RPL5
RYR2
SCN10A
SEMA3C
SEMG1
SLC27A2
SLCO6A1
SPTA1
STAG2
SULT1B1
SYNE1
TAF1L
TAS2R41
TCHH
THSD7B
TMPRSS6
TP53
TPTE2
TRIM51
TRPM2
TSHZ2
UGT2A3
UGT2B28
WBSCR17
WDR90
WNT2
ZNF28
ZNF99
